# Supplementary material for: Characterizing ecomorphological patterns in hyenids: a multivariate approach using postcanine dentition
Source: PeerJ. 2019 Jan 11;6:e6238. doi: 10.7717/peerj.6238 (PMC6330948; doi:10.7717/peerj.6238)
Supplement: Supplemental Information 3 — Measurements are in mm. Those data corresponding to means are followed by sample sizes between brackets. [file peerj-07-6238-s003.xls]

## Sheet: LP2
Adcrocuta eximia	15	15.1	15.7	16	16.5	16.8	16.9	17	17	17	17.2	17.3	17.5	17.5	17.6	17.6	17.7	17.7	18	18	18	18.1	18.1	18.2	18.2	18.5	18.6	19	19	19	19.3	19.3	19.3	19.5	19.5	20	20	17.8[44]
Allohyaena kadici	18.4[6]
Chasmaporthetes australis	20.1	20.2	22.3
Chasmaporthetes bonisi	17.4	17.5
Chasmaporthetes borissiaki	17.9	18.6
Chasmaporthetes gansgriensis	17.6	18
Chasmaporthetes lunensis	15.5	16.2	16.5	16.6	16.8	17	17	17.5	18	18	18.1	18.2	18.2	18.3	18.3	18.4	18.5	18.8	18.8	19.1	19.3	20.6	21	21.2	21.2
Chasmaporthetes sp. Florida	18.1	18.3	19.4
Crocuta crocuta (fossil)	14.5	14.7	15.1	15.4	15.5	15.7	15.7	15.7	15.7	15.8	15.8	15.8	16	16	16	16	16	16	16.1	16.2	16.2	16.2	16.3	16.3	16.4	16.4	16.5	16.5	16.6	16.7	16.7	16.9	16.9	16.9	17	17	17	17	17	17	17	17	17	17	17	17	17	17.1	17.2
Crocuta crocuta (living)	13.2	13.4	13.5	13.9	14	14.1	14.1	14.2	14.3	14.4	14.9	15	15.3	15.4	15.7	16.1	16.1	16.2	16.6
Crocuta dietrichi	14.1	15.3	16
Crocuta eturono	19
Hyaena hyaena (fossil)	16.4	14.6[21]
Hyaena hyaena (living)	14	14.1	14.9	14.9	15	15.1	15.3	15.4	15.5	15.6	15.6	15.6	16	16.3	16.5	16.5	16.7
Hyaenictis aff. almerai	19.7	20.3
Hyaenictis wehaietu	14.8
Hyaenictitherium hyaenoides	14.2	14.4	14.4	14.6	14.8	15	15.1	15.5	14.5[19]	15.4[19]
Hyaenictitherium minimum	11	11	11
Hyaenictitherium namaquensis	16.4[2]
Hyaenictitherium parvum	13.9[3]	14.2[4]	14.8[3]	15.5[4]
Hyaenotherium wongii	11.8	12	12.1	12.2	13.2	13.7	13.8	13.9	14	14	15	15.6	12.8[16]	12.9[5]	12.9[7]	13.1[5]	13.2[18]	13.3[19]	13.3[5]	13.4[3]	13.5[6]	13.5[7]	13.6[7]	13.7[5]
Ictitherium ebu	12.8
Ictitherium ibericum	12.1[4]
Ictitherium intuberculatum	12.2	12.6	13
Ictitherium kurteni	12.3
Ictitherium pannonicum	14.3
Ictitherium viverrinum	10	11.5	12.6	14	14.1	11.2[11]	11.2[4]	11.5[6]	13.3[6]
Ikelohyaena abronia	12.2	14.4	14.6	14.9	14[4]
Lycyaena chaeretis	15.7	16.7
Lycyaena dubia	16.5[8]
Miohyaenotherium bessarabicum	13	13.8	14	17.5
Pachycrocuta brevirostris	17.2	17.5	18	18.3	18.5	18.6	18.7	18.8	18.9	19	19	19	19.8	19.9	20	20	20.3	20.5	20.5	20.5	20.5	20.7	20.8	21	21	21.1	21.2	21.3	21.3	21.4	21.4	21.5	21.5	21.8	21.9	22	22.1	22.7	23.2	19.7[3]	21.7[3]
Palinhyaena reperta	13.7[9]
Parahyaena brunnea (fossil)	15.7	15.9	16.2	17.3	17.5
Parahyaena brunnea (living)	14.8	15.7	15.8	15.9	16.2	16.3	16.5	16.6	16.7	16.7	17.1	17.2	17.4	17.6	18.2
Parahyaena howelli	12.6	15.2
Pliocrocuta perrieri	15.3	16.8	17	17	17.7	17.9	18	18	18	18	18.1	18.3	18.5	18.7	18.8	19	19.2	16.2[3]	17.1[2]	17.2[2]	17.6[2]	17.7[3]	17.8[2]	17.9[2]	18.2[3]	18.3[4]	18.3[5]
Plioviverrops faventinus	6.6	6.7	7.2
Plioviverrops orbignyi	5.3	5.5	5.7	5.8	5.8	5.8	6	6	6.1	6.2	6.4	6.4
Protictitherium crassum	9	9.5	10.1	10.2	9.9[5]
Protictitherium thessalonikensis	7	7.2	7.3	7.3
Thalassictis montadai	14.3	14.5
Thalassictis robusta	10.2	10.3
Thalassictis spelaea	10.6	13.1	11.9[7]
Tongxinictis primordialis	13.9	14.4
Tungurictis spocki	7.2	7.8	8
[truncated: 55 more columns]

## Sheet: WP2
Adcrocuta eximia	10	10.6	11	11	11.4	11.4	11.5	11.5	11.7	11.8	12	12	12	12	12.1	12.4	12.4	12.5	12.5	12.5	12.6	12.7	12.9	12.9	13	13	13.1	13.2	13.3	13.3	14	15	12.2[42]
Allohyaena kadici	11.2[7]
Chasmaporthetes australis	12.2	12.9	13.2
Chasmaporthetes bonisi	10.3	10.5
Chasmaporthetes borissiaki	10	10.5
Chasmaporthetes gansgriensis	8.7	9.7
Chasmaporthetes lunensis	9.1	9.3	10	10.2	10.3	10.5	10.6	10.7	10.8	10.8	11	11.2	11.3	11.5	11.5	11.6	11.6	11.7	11.7	11.9	12	12	12	12.1	12.1
Chasmaporthetes sp. Florida	8.1	10.2	12.3
Crocuta crocuta (fossil)	10.6	11	11	11.2	11.2	11.4	11.5	11.5	11.6	11.7	11.7	11.8	11.9	12	12	12	12	12	12	12	12	12	12	12	12.2	12.2	12.2	12.3	12.4	12.4	12.5	12.6	12.6	12.7	12.7	12.7	12.7	12.8	12.8	12.8	12.9	12.9	12.9	13	13	13	13	13	13
Crocuta crocuta (living)	9.9	10	10	10.2	10.2	10.2	10.2	10.3	10.4	10.9	10.9	11	11.3	11.5	11.7	11.7	11.8	12.1	12.7
Crocuta dietrichi	9.5	10.8	10.8
Crocuta eturono	16
Hyaena hyaena (fossil)	10.4	9.4[20]
Hyaena hyaena (living)	8.5	8.8	8.9	8.9	9	9.2	9.2	9.4	9.4	9.4	9.6	9.9	10.1	10.3	10.3	10.5	10.9
Hyaenictis aff. almerai	11.1	11.9
Hyaenictis wehaietu	7.8
Hyaenictitherium hyaenoides	7.4	7.4	7.4	7.8	7.8	8.1	8.4	8.9	7.5[17]	8.6[19]
Hyaenictitherium minimum	5.1	5.2	5.3
Hyaenictitherium namaquensis	9.6[2]
Hyaenictitherium parvum	7	7.8[4]	7.8[4]	8.1[2]
Hyaenotherium wongii	6	6.4	6.4	6.5	6.6	7	7	7	7.2	8.5	6.1[7]	6.2[6]	6.3[6]	6.3[7]	6.4[15]	6.4[16]	6.4[22]	6.6[10]	6.6[5]	6.7[5]	6.7[7]	6.8[7]
Ictitherium ebu	6.3
Ictitherium ibericum	6.2[4]
Ictitherium intuberculatum	5.8	6.2	6.5
Ictitherium kurteni	5.7
Ictitherium pannonicum	7
Ictitherium viverrinum	4.8	5.9	6.5	6.5	5.4[5]	5.5[4]	5.6[11]	6[5]
Ikelohyaena abronia	7.7	8.2	8.2	9.1	7.7[4]
Lycyaena chaeretis	9	9.3
Lycyaena dubia	8.4	8.8[8]
Miohyaenotherium bessarabicum	6.8	7.6
Pachycrocuta brevirostris	11.5	11.9	12	12.6	12.7	12.7	12.7	13	13	13.2	13.5	13.5	13.5	13.6	13.7	13.9	14	14	14.1	14.2	14.2	14.2	14.3	14.4	14.4	14.6	14.6	14.7	14.8	15.2	15.3	15.5	15.8	16	16.3	13.1[3]
Palinhyaena reperta	7.9[10]
Parahyaena brunnea (fossil)	11	11.3	11.8	11.8	11.8
Parahyaena brunnea (living)	10.6	10.7	10.8	10.9	11	11	11.1	11.2	11.2	11.4	11.5	11.8	12.2	12.4	12.5
Parahyaena howelli	7.8	8.8
Pliocrocuta perrieri	10	10.4	10.5	11	11.5	11.8	11.9	12	12.1	12.1	12.3	12.6	12.7	13.2	14	14.1	10.2[2]	10.7[2]	11.1[2]	11.5[2]	11.7[2]	11.9[2]	12.3[4]	12.8[5]
Plioviverrops faventinus	3.7	4	4.3
Plioviverrops orbignyi	2.3	2.5	2.6	2.7	2.8	2.8	2.8	2.9	3	3.1	3.2	3.2
Protictitherium crassum	4.4	4.6	4.7	4.7	4.3[5]
Protictitherium thessalonikensis	3.2	3.3	3.4	3.5
Thalassictis montadai	7.5	8
Thalassictis robusta	5.5
Thalassictis spelaea	5	6.7	5.7[7]
Tongxinictis primordialis	8.5	8.6
[truncated: 49 more columns]

## Sheet: LP3
Adcrocuta eximia	19.7	20	20.4	20.7	20.8	21	21	21	21.2	21.2	21.3	21.4	21.4	21.5	21.5	21.6	21.8	22	22	22	22	22	22	22	22.1	22.3	22.4	22.5	22.8	22.9	23	23.4	23.5	23.6	23.6	24	24	24	24.6	25	25	25.1	26	22.5[53]
Allohyaena kadici	25.3[5]
Chasmaporthetes australis	25.9[2]	27	27
Chasmaporthetes bonisi	22.9	23
Chasmaporthetes borissiaki	20.6	23.4
Chasmaporthetes gansgriensis	20.6
Chasmaporthetes lunensis	19	19.3	19.3	19.4	19.4	20	20.3	20.5	20.9	21	21	21	21.1	21.3	21.3	21.4	21.5	21.5	21.7	21.7	21.8	22.2	22.3	22.9	22.9	23.1	23.3	23.4	23.7	23.7	24	24.3	24.5	24.6	24.8	25.4
Chasmaporthetes sp. Florida	21	22.1
Crocuta crocuta (fossil)	20.7	20.7	21.4	21.5	21.6	21.8	21.9	22	22	22	22	22	22.1	22.3	22.5	22.6	22.7	22.7	22.7	22.9	22.9	22.9	23	23	23	23	23	23	23	23	23	23	23.1	23.2	23.2	23.3	23.4	23.5	23.5	23.5	23.5	23.5	23.6	23.7	23.8	23.8	23.9	24	24
Crocuta crocuta (living)	18.2	19.9	20.1	20.3	20.8	21	21.1	21.5	21.5	21.6	21.6	21.7	22	22.5	22.5	22.6	22.7	22.8	23.5
Crocuta dietrichi	18.9	19	20	20	20.2	21.4	22.2
Crocuta eturono	24.3	25
Hyaena hyaena (fossil)	19.6[29]	21.8
Hyaena hyaena (living)	19.8	19.8	19.9	20	20	20	20.1	20.1	20.3	20.5	20.5	20.6	20.6	20.7	20.9	20.9	21
Hyaenictis aff. almerai	25.7	26
Hyaenictis wehaietu	18
Hyaenictitherium hyaenoides	17.5	18	18.2	18.4	19	19.9	20	20	20.5	17.9[28]	19.7[19]
Hyaenictitherium minimum	13	14	14	16
Hyaenictitherium namaquensis	21.3[3]
Hyaenictitherium parvum	19.8	17.8[3]	19.1[10]	19.4[5]	19.9[4]
Hyaenotherium wongii	15	15	15.3	15.5	16	16.4	16.5	16.6	17	17	17	17	17.7	17.7	19	19.6	16.3[20]	16.4[23]	16.4[9]	16.7[10]	16.7[20]	16.7[4]	16.7[6]	16[2]	16[8]	17.2[5]	17.2[9]	17.3[7]	17.7[3]
Ictitherium ebu	16.1
Ictitherium ibericum	15.2[4]
Ictitherium intuberculatum	15.8	16	16.3	17.1	17.5
Ictitherium kurteni	17.2
Ictitherium pannonicum	18	18.5
Ictitherium viverrinum	13.5	13.8	14	14	14.2	15.1	15.3	15.5	15.7	16.5	16.7	14.3[15]	14.3[6]	14[7]	15.6[6]
Ikelohyaena abronia	15.9	18.6	18.9	19.8	20.6	18.8[4]
Lycyaena chaeretis	19.8	21	24.1	25.1
Lycyaena dubia	20.3	20.8[9]
Miohyaenotherium bessarabicum	18	19	19.1	19.5
Pachycrocuta brevirostris	21	21.5	22.9	24	24.3	24.4	24.8	25	25	25.1	25.2	25.2	25.4	25.4	25.5	25.5	25.6	25.7	25.8	25.8	25.8	26	26	26	26.2	26.4	26.4	26.6	26.7	26.7	26.7	26.8	26.8	27	27	27.2	27.2	27.6	27.7	27.8	27.8	27.9	27.9	27.9	28	28	28	28.2	28.5
Palinhyaena reperta	18[10]
Parahyaena brunnea (fossil)	20.2	21.4	22.3	22.7	22.9
Parahyaena brunnea (living)	21.5	21.8	21.9	21.9	22	22.2	22.5	22.6	22.6	22.8	22.8	22.8	22.9	23.1	23.7
Parahyaena howelli	20.4	20.4	20.7
Pliocrocuta perrieri	19.6	21	21.5	21.9	22.2	22.4	22.9	23	23.3	23.3	23.4	23.6	23.6	23.6	24	24.3	24.4	24.5	24.5	24.6	24.7	24.7	25	26.1	22.1[3]	22.3[3]	22.3[7]	22.9[3]	23.4[2]	23.6[5]	23.7[3]	23[2]	24.1[3]	25[4]
Plioviverrops faventinus	9	9.5
Plioviverrops orbignyi	6	6	6.6	6.7	6.9	7	7	7.1	7.1	7.2	7.3	7.3
Protictitherium crassum	10.2	11.7	11.7	12.5	12.6	12.8	11.6[3]
Protictitherium thessalonikensis	8	8.2	8.2	8.3	8.1
Thalassictis montadai	17	17.5
Thalassictis robusta	13.4	13.6
Thalassictis spelaea	13.6	16.6	14.8[10]
Tongxinictis primordialis	17.6	17.7
Tungurictis spocki	8.6	9.4	9.4
[truncated: 80 more columns]

## Sheet: WP3
Adcrocuta eximia	13.9	14	14	14	14	14	14.4	14.5	14.5	14.6	14.8	14.9	15	15	15	15	15	15.3	15.5	15.5	15.6	15.6	15.6	15.8	15.9	15.9	16	16	16	16	16.2	16.4	16.4	16.4	16.4	16.6	16.9	15.6[56]
Allohyaena kadici	16.5[6]
Chasmaporthetes australis	16.1	16.7	15.4[2]
Chasmaporthetes bonisi	14	14
Chasmaporthetes borissiaki	13.6	12.4
Chasmaporthetes gansgriensis	12.4
Chasmaporthetes lunensis	11	12	12	12	12.1	12.4	12.4	12.7	12.7	12.7	12.9	12.9	13.2	13.3	13.4	13.5	13.5	13.6	14	14	14	14	14	14.2	14.2	14.2	14.5	14.7	14.7	14.7	14.8	15.5	15.8	16	16	16.4
Chasmaporthetes sp. Florida	11.7	13
Crocuta crocuta (fossil)	15	15.4	15.4	15.4	15.5	15.7	16	16	16	16	16	16	16.3	16.3	16.4	16.4	16.4	16.6	16.7	16.8	16.9	16.9	17	17	17	17	17	17	17	17	17	17	17	17	17	17	17	17	17.2	17.2	17.2	17.2	17.4	17.4	17.4	17.5	17.5	17.6	17.6
Crocuta crocuta (living)	14.5	14.7	14.8	14.9	15.1	15.4	15.6	15.7	15.7	15.8	16.1	16.2	16.3	16.6	16.6	16.6	16.7	17	17.1
Crocuta dietrichi	12.9	13.8	14.1	14.2	14.9	15.1
Crocuta eturono	17	18
Hyaena hyaena (fossil)	14	12.6[31]
Hyaena hyaena (living)	11.9	12	12	12.4	12.5	12.7	12.7	12.8	13	13	13	13.1	13.2	13.2	13.4	14.2	14.2
Hyaenictis aff. almerai	14.2	15.4
Hyaenictis wehaietu	10.7
Hyaenictitherium hyaenoides	9	9.9	10.2	10.5	10.5	10.6	10.8	11.3	11.5	10[27]	11.4[22]
Hyaenictitherium minimum	7.3	7.3	7.6	7.7
Hyaenictitherium namaquensis	13.6[3]
Hyaenictitherium parvum	10	10.9	10.3[9]	10.5[5]	10.9[4]
Hyaenotherium wongii	8.3	8.4	8.5	8.9	9	9.1	9.2	9.3	9.7	9.8	10	10	10.9	11	10.1[3]	8.7[9]	8.8[19]	8.8[9]	8.9[6]	9.4[5]	9.4[7]	9.4[7]	9.8[9]	9[10]	9[20]	9[23]	9[8]
Ictitherium ebu	9
Ictitherium ibericum	8.3[4]
Ictitherium intuberculatum	7.8	8.2	9.5	9.5	10.1
Ictitherium kurteni	10.6
Ictitherium pannonicum	10	10.2
Ictitherium viverrinum	7.3	7.5	7.5	7.5	7.8	7.9	8.1	7.3[7]	7.5[6]	7.6[4]	7.7[14]	8.3[6]
Ikelohyaena abronia	9.3	11.4	12	12.1	13.2	10.9[4]
Lycyaena chaeretis	12	13	13.2	14.2
Lycyaena dubia	10.7	11.6[9]
Miohyaenotherium bessarabicum	10	10.5	10.8	10.9
Pachycrocuta brevirostris	14.6	14.7	14.9	16.1	17	17	17	17.5	17.5	17.6	17.8	17.9	17.9	18	18	18	18.2	18.2	18.3	18.6	18.7	18.7	18.8	18.9	18.9	19	19	19	19.3	19.3	19.4	19.4	19.5	19.6	19.7	20	20	20	20	20	20.2	20.2	21	21.2	21.6	17.7[3]
Palinhyaena reperta	11.4[11]
Parahyaena brunnea (fossil)	15.4	15.5	15.9	16.1
Parahyaena brunnea (living)	15.1	15.2	15.4	15.5	15.5	15.6	15.7	15.8	15.9	16.2	16.3	16.4	16.4	16.6	17
Parahyaena howelli	12.8	14.1
Pliocrocuta perrieri	13	14	14	14.3	14.5	14.9	15.4	15.5	15.6	15.9	15.9	16.2	16.3	17	17.1	17.1	17.2	17.3	17.5	18	18.1	19	13.7[3]	14.8[3]	15.6[2]	16.4[3]	16.4[3]	17.3[2]	17.5[4]	17.8[5]
Plioviverrops faventinus	5.8	6.1
Plioviverrops orbignyi	3	3.1	3.4	3.4	3.7	3.8	3.9	3.9	3.9	4	4
Protictitherium crassum	4.9	5.5	6.6	6.6	6.8	5.9[3]
Protictitherium thessalonikensis	4	4	4.1	4.1	4.5
Thalassictis montadai	11	11.5
Thalassictis robusta	7.3	7.4
Thalassictis spelaea	7	9.1	8.1[10]
Tongxinictis primordialis	11.2	11.3
Tungurictis spocki	3.9	4.5	4.5
[truncated: 78 more columns]

## Sheet: LP4
Adcrocuta eximia	34	34.5	34.6	34.6	35.1	35.5	35.7	35.7	36	36	36.1	36.2	36.5	37	37	37	37	37	37	37.3	37.7	37.9	38	38	38	38	38	38.1	38.3	38.5	38.6	38.8	38.8	39	39.2	39.6	40	40	40	40.8	40.8	40.8	41	41	41	41	41.1	42	37.8[43]
Allohyaena kadici	39.8[2]
Chasmaporthetes australis	38.7[2]	39.9
Chasmaporthetes bonisi	34.5	35
Chasmaporthetes borissiaki	32.7	34.8
Chasmaporthetes gansgriensis	32.1
Chasmaporthetes lunensis	29.9	30.3	31.4	32	32	32	32.1	32.4	32.6	32.6	32.7	32.7	32.8	32.8	32.9	33	33	33	33	33	33.1	33.2	33.2	33.3	33.4	33.5	33.5	33.5	33.8	34	34	34.1	34.2	34.5	35	35.4	35.5	36	36	36.5
Chasmaporthetes sp. Florida	34.4
Crocuta crocuta (fossil)	33.3	34.2	34.6	35	35.2	35.4	35.5	35.8	36	36	36	36.3	36.3	36.3	36.4	36.4	36.4	36.4	36.5	36.8	36.8	37	37	37	37	37.2	37.5	37.5	37.7	37.8	37.9	37.9	38	38	38	38	38	38.1	38.1	38.4	38.5	38.5	38.7	38.8	38.8	38.9	38.9	38.9	39
Crocuta crocuta (living)	32.5	33.4	34.1	34.2	34.5	34.9	35.1	35.5	35.7	36.2	36.7	36.8	37.1	37.2	37.2	38.2	38.2	38.5	38.7
Crocuta dietrichi	32.8	33.5	35
Crocuta eturono	41
Hyaena hyaena (fossil)	31.4	28.8[28]
Hyaena hyaena (living)	28	28.5	28.5	28.6	29.3	29.3	29.4	29.5	29.6	29.6	29.7	29.8	30	30.2	30.2	30.3	30.4
Hyaenictis aff. almerai	37.2	37.8
Hyaenictis wehaietu	28.2
Hyaenictitherium hyaenoides	27.5	27.9	28.2	28.3	28.5	28.5	30.4	26.8[2]	27.5[21]	30[17]
Hyaenictitherium minimum	18	20
Hyaenictitherium namaquensis	30.9[4]
Hyaenictitherium parvum	28.5	27.9[2]	28.1[3]	28.4[7]	29.6[4]
Hyaenotherium wongii	23.7	23.8	24.8	25.5	25.5	25.5	25.8	26.5	26.8	26.8	27.6	28	29	24.5[6]	24.7[24]	24.7[7]	25.2[21]	25.2[5]	25.4[22]	25.4[8]	26.1[6]	26.2[7]	26.4[10]	26.7[6]	26[9]	27.2[5]
Ictitherium ebu	23.6
Ictitherium ibericum	22[3]
Ictitherium intuberculatum	24	24.2	25.4	26.9
Ictitherium kurteni	22.8
Ictitherium pannonicum	26.3	26.5	26.5
Ictitherium viverrinum	20	20.2	20.6	20.8	21.5	22	22	22.9	23.5	19.8[13]	20.3[6]	20.3[9]	21.6[5]	21[4]
Ikelohyaena abronia	27.1	28	28	26.7[3]
Lycyaena chaeretis	31	31.5	34	35.8
Lycyaena dubia	32[8]
Miohyaenotherium bessarabicum	26.9	27	27.5	28	28.2	33.5
Pachycrocuta brevirostris	32.7	35.2	36.1	36.5	36.5	38	38.4	38.6	38.7	39	39.2	39.2	39.3	39.5	40	40	40.2	40.3	40.5	40.5	40.6	40.7	40.8	41.2	41.5	41.5	41.9	41.9	42	42.2	42.5	42.6	42.6	42.9	43.3	43.8	43.9	43.9	44	44.1	44.5	44.5	44.6	44.8	44.8	45	45.1	45.1	46.6
Palinhyaena reperta	26.8[10]
Parahyaena brunnea (fossil)	30.8	31.9	32.5	32.7	33.3	33.3
Parahyaena brunnea (living)	32.2	32.8	32.8	33.5	33.7	33.9	34.1	34.2	34.3	34.8	35	35.2	35.2	35.5	35.9
Parahyaena howelli	29.9	30.2	34.1
Pliocrocuta perrieri	30.4	31.4	32.8	33.8	34	34	34.3	34.3	35	35	35.1	35.2	35.2	35.6	35.6	35.6	36	36	36.2	36.2	37.4	37.7	38	33.8[15]	33[3]	34.6[2]	35.4[3]	35.4[4]	35.6[4]	36.2[2]	36.7[3]	38.5[7]
Plioviverrops faventinus	10.9	11.1	11.7
Plioviverrops orbignyi	8.7	8.8	8.8	9	9.1	9.3	9.4	9.5	9.7	10	10	10.1	10.3
Protictitherium crassum	16	17.5	18.3	18.4	18.7	18.8	18.9	18.8[5]
Protictitherium thessalonikensis	12	12	12.5	12.7
Thalassictis montadai	27	27
Thalassictis robusta	21.6	21.7	24.2
Thalassictis spelaea	20.6	24.7	21.8[9]
Tongxinictis primordialis	26.5
Tungurictis spocki	13.2	14.1	14.7
[truncated: 69 more columns]

## Sheet: WP4
Adcrocuta eximia	13.7	14.4	15.9	16	16	16.2	16.8	17	17	17.2	17.3	17.5	17.7	17.7	17.7	17.7	18	18	18	18	18	18.2	18.2	18.3	18.5	18.8	18.9	19	19	19	19.2	19.3	19.6	19.9	20	20.1	20.4	20.4	20.7	21	21.1	18.4[41]
Allohyaena kadici	22.7[3]
Chasmaporthetes australis	20.3	18.8[2]
Chasmaporthetes bonisi	19	20.7
Chasmaporthetes borissiaki	16.3	18.3
Chasmaporthetes gansgriensis	17.2
Chasmaporthetes lunensis	16	16.7	17	17	17.1	17.1	17.2	17.2	17.2	17.3	17.3	17.3	17.4	17.4	17.4	17.5	17.6	17.6	17.7	17.7	17.7	17.7	17.8	17.8	18	18	18	18.1	18.2	18.5	18.5	18.9	19	19.2	19.5	19.5
Chasmaporthetes sp. Florida	16.7
Crocuta crocuta (fossil)	18.3	18.7	18.8	19	19	19	19.3	19.4	19.5	19.8	20	20	20	20	20	20	20.1	20.1	20.2	20.2	20.2	20.2	20.3	20.3	20.3	20.4	20.4	20.4	20.5	20.5	20.5	20.5	20.6	20.6	20.6	20.7	20.7	20.7	20.8	20.9	21	21	21	21	21	21	21	21	21
Crocuta crocuta (living)	17.4	18.1	18.3	18.6	18.7	19.2	19.4	19.6	19.6	19.7	19.9	20	20.1	20.2	20.3	20.5	20.6	20.8	21
Crocuta dietrichi	15.9	18.7	19.6
Crocuta eturono	22
Hyaena hyaena (fossil)	19.2	17.1[26]
Hyaena hyaena (living)	16.3	16.9	17	17.2	17.4	17.5	17.5	17.6	17.8	17.8	18	18	18.2	18.3	18.5	18.6	19
Hyaenictis aff. almerai	20.5	20.9
Hyaenictis wehaietu	16.3
Hyaenictitherium hyaenoides	14.2	15.3	15.5	15.5	15.5	16	16	16.3	17.6	14.8[19]	17[21]
Hyaenictitherium minimum	10
Hyaenictitherium namaquensis	18.4[4]
Hyaenictitherium parvum	14.5	14.8	15.3[5]	16.1[3]	16[4]
Hyaenotherium wongii	12.5	12.5	12.5	12.6	12.7	14	14.4	14.8	15	15	15.1	15.2	13.2[10]	13.4[4]	13.5[21]	13.6[6]	13.9[20]	13.9[7]	14.1[5]	14.3[7]	14.9[11]	14[21]	14[6]	15.4[3]	15[6]
Ictitherium ebu	13.1
Ictitherium ibericum	13.7[3]
Ictitherium intuberculatum	13	13.5	14.7	15.3
Ictitherium kurteni	14
Ictitherium pannonicum	15	16.2	16.2
Ictitherium viverrinum	12	12.2	12.4	12.4	12.5	12.5	13.2	13.2	11.8[7]	12.2[14]	12.3[4]	12.5[5]	13.3[4]
Ikelohyaena abronia	13.5	15.7	16.2	16.3	18.7	15.3[4]
Lycyaena chaeretis	17	17.5	19.9
Lycyaena dubia	16	17.3[9]
Miohyaenotherium bessarabicum	13.8	14	15	16.1	16.3
Pachycrocuta brevirostris	19.5	20	20.3	20.5	21.3	21.4	21.5	21.5	21.9	21.9	22	22	22.3	22.5	22.8	23	23.3	23.7	23.7	23.8	23.8	23.9	23.9	24	24.2	24.3	24.3	24.3	24.4	24.5	24.6	24.7	24.7	24.8	24.9	25	25	25	25	25.4	25.5	25.5	25.5	25.8	25.9	26.4	27.1	23.3[2]
Palinhyaena reperta	15.1[11]
Parahyaena brunnea (fossil)	17.9	18.7	18.9	19.6	20.4	20.8
Parahyaena brunnea (living)	19.2	19.9	20.5	20.5	20.7	20.8	20.8	21	21.1	21.1	21.2	21.3	21.4	21.8	22.4
Parahyaena howelli	15.7	15.7	18.8
Pliocrocuta perrieri	17.2	18	18.2	18.4	18.9	19.3	20.5	20.5	20.5	21.2	21.2	21.2	22	22.2	23	23.1	23.1	24	24.2	18.1[15]	19.8[3]	20.5[4]	20.8[2]	21.3[2]	21.5[3]	22.9[3]	8.1	8.2	8.2
Plioviverrops faventinus	8.1	8.2	8.2
Plioviverrops orbignyi	5.8	5.8	5.9	6	6.2	6.2	6.3	6.4	6.4	6.5	6.6	7
Protictitherium crassum	6.1	6.6	8	9.4	9.8	10	10	11.1	11.3	9.8[5]
Protictitherium thessalonikensis	7.1	7.2	7.6	7.8
Thalassictis montadai	15.8	16
Thalassictis robusta	10.8	10.9	13
Thalassictis spelaea	11.3	15.2	12.4[10]
Tongxinictis primordialis	15.7
Tungurictis spocki	7.1	7.4	7.4
[truncated: 78 more columns]

## Sheet:  Lp3
Adcrocuta eximia	16	17	17.5	17.5	17.8	17.9	18	18	18	18	18.3	18.3	18.5	18.5	18.7	18.7	18.8	18.8	18.8	19	19	19	19	19	19	19	19	19.3	19.4	19.4	19.4	19.4	19.5	19.5	19.5	19.5	19.5	19.6	19.6	20	20	20	20	20.2	20.3	20.4	20.5	20.5	20.6
Allohyaena kadici	22	22.5	21.6[9]
Belbus djurabensis	15	15	16
Chasmaporthetes australis	23.5	23.8	23.2[4]
Chasmaporthetes bonisi	18.8	19.8	20.5
Chasmaporthetes borissiaki	19.3
Chasmaporthetes gansgriensis	20	20
Chasmaporthetes lunensis	18.3	18.5	18.6	18.7	18.9	19	19.1	19.4	19.4	19.5	19.5	19.7	19.7	19.7	19.8	20	20	20.2	20.4	20.5	20.8	20.8	21.3	21.4	21.4	21.9	22.8
Chasmaporthetes nitidula	18.2	19.4	20.5	20.8	21.2	21.2	21.4	21.8	21.9
Chasmaporthetes ossifragus	21	21.9	22.4	22.4	22.5
Chasmaporthetes sp. Florida	19.8	20	19.9[2]
Crocuta crocuta (fossil)	16.5	19	19	19.3	20	20	20	20	20	20	20	20	20	20.2	20.3	20.5	20.5	20.7	20.8	20.8	20.9	20.9	21	21	21	21	21	21	21	21	21	21	21	21	21	21	21.1	21.2	21.2	21.3	21.3	21.3	21.3	21.3	21.3	21.3	21.3	21.3	21.4
Crocuta crocuta (living)	18.9	19.2	19.2	19.3	19.7	19.7	19.8	20	20.2	20.4	20.4	20.4	20.5	21	21.1	21.2	21.3	21.6	21.8
Crocuta dietrichi	16.8	16.8	17.1	17.1	17.5	17.5	17.6	17.6	17.6	17.7	17.7	17.8	17.9	17.9	18	18	18	18.1	18.3
Crocuta eturono	20.3
Hyaena hyaena (fossil)	21.5	17.9[20]
Hyaena hyaena (living)	18.2	18.3	18.4	18.5	18.7	18.9	18.9	18.9	19	19	19.1	19.2	19.3	19.4	19.6	20.1
Hyaenictis aff. almerai	20.5	21.2
Hyaenictis almerai	20
Hyaenictis hendeyi	21.2[3]
Hyaenictis wehaietu	16.5	17.5	18
Hyaenictitherium hyaenoides	16.2	16.7	16.2[25]	16.9[7]	17.5[14]
Hyaenictitherium minimum	12	13	13	13	13	14	14
Hyaenictitherium namaquensis	19.3[3]
Hyaenictitherium parvum	16.7	16.8	16.9	17	16.8[3]	16.9[3]	16.9[5]	17[12]
Hyaenotherium wongii	13.9	14	14.3	14.4	14.5	15	15	15.2	15.3	15.3	15.5	15.6	15.6	15.6	15.7	15.8	16	16.3	14.6[4]	14.8[20]	14.8[4]	14.8[7]	14.9[9]	15.1[20]	15.1[3]	15.1[3]	15.2[8]	15.3[4]	15.3[9]	15.5[13]	15.8[4]	16.4[5]	16[2]
Ictitherium ibericum	13.9[2]
Ictitherium intuberculatum	15.4
Ictitherium pannonicum	14.8	15.9	16.2	16.6	17	17.2	15.6[5]
Ictitherium viverrinum	12	12.5	12.6	13	13	13	13	13.1	13.2	13.2	13.4	13.5	13.7	14	14	14	14.2	14.5	12.9[12]	13.1[18]	13.1[5]	14.3[6]
Ikelohyaena abronia	16.8	17	17.2	17.5	17.6	16.8[11]
Lycyaena chaeretis	17.2	18.1	18.5	18.5	20	20.2
Lycyaena dubia	18.3	18.9[3]
Lycyaena macrostoma	19.1	20
Metahyaena confector	13.7
Miohyaenotherium bessarabicum	15.8	15.8	16.1
Pachycrocuta brevirostris	20.3	20.4	21	21.2	21.2	21.4	21.9	21.9	21.9	22	22.3	22.3	22.3	22.4	22.4	22.5	22.6	22.6	22.6	22.7	22.9	22.9	22.9	22.9	23	23	23	23.1	23.4	23.4	23.5	23.5	23.5	23.6	23.6	23.6	23.6	23.6	23.6	23.7	23.7	23.7	23.7	23.8	23.9	23.9	24	24	24
Palinhyaena reperta	15.6[8]
Parahyaena brunnea (fossil)	19.3	19.7	19.7	19.8	19.9	20.2	20.3	20.3	20.9	21.3	21.5
Parahyaena brunnea (living)	19.8	19.8	20.1	20.2	20.3	20.6	20.6	20.6	20.6	20.7	20.8	21.1	21.2	21.4	21.6
Parahyaena howelli	18.1	18.5	19	19.1	19.7	20	20.3
Pliocrocuta perrieri	17.5	19.2	19.5	19.5	19.5	19.5	19.5	19.9	20	20	20.1	20.2	20.3	20.3	20.4	20.5	20.5	20.8	20.8	20.8	20.9	20.9	21.3	21.3	21.4	21.5	21.5	21.5	21.6	21.6	21.6	21.6	21.7	21.7	21.9	22	22	22.2	22.3	22.5	22.6	22.6	22.9	23.5	23.7	19.6[6]	19.7[4]	20.1[3]	20.2[3]
Plioviverrops faventinus	7.7	9.3
Plioviverrops guerini	6.9	7.4	7.5	8.5	8.8
Plioviverrops orbignyi	6.2	6.2	6.5	6.6	6.7	7	7.1	7.1	7.2	7.2	7.4
Protictitherium aegaeum	10.7
Protictitherium cingulatum	7.6
Protictitherium crassum	9	9.1	9.2	9.5	10.3	10.9	11	11	11.5	11.5	11.6	12	11.1[6]
Protictitherium gaillardi	9	9.4	9.5
Protictitherium intermedium	6.2	7.7
Protictitherium thessalonikensis	8.2
Thalassictis chinjiensis	12.1
Thalassictis montadai	16.5	17.4	17.4	17.5	17.5
Thalassictis robusta	13.3	13.8	14.5	14.9
Thalassictis spelaea	12.8	13.5	15.3	14[10]
Werdelinus africanus	17	18	20	20
[truncated: 143 more columns]

## Sheet:  Wp3
Adcrocuta eximia	8.7	11.5	12	12	12.2	12.3	12.3	12.5	12.6	12.6	12.6	12.7	12.8	12.8	12.8	13	13	13	13	13	13	13	13	13.1	13.2	13.3	13.3	13.3	13.4	13.4	13.4	13.4	13.5	13.5	13.6	13.6	13.6	13.6	13.6	13.7	13.7	13.7	13.9	13.9	14	14	14	14	14
Allohyaena kadici	14.4	14.6	14[8]
Belbus djurabensis	8.4	9.2	10
Chasmaporthetes australis	12.7	12.8	12.5[4]
Chasmaporthetes bonisi	12.3	12.3	12.5
Chasmaporthetes borissiaki	10.2
Chasmaporthetes gansgriensis	10.3	10.7
Chasmaporthetes lunensis	9.2	9.8	10	10	10	10	10	10	10.2	10.3	10.3	10.4	10.5	10.5	10.7	10.9	11	11.4	11.4	11.5	11.6	11.7	11.8	12.4	13.7
Chasmaporthetes nitidula	9.3	10.4	10.7	11.2	11.2	11.3	11.4	11.4	11.5	11.7	11.9
Chasmaporthetes ossifragus	10.7	11.4	11.5	11.8	12.3
Chasmaporthetes sp. Florida	10.8	10.9	10.9[2]
Crocuta crocuta (fossil)	11.5	12.5	12.8	13	13.2	13.2	13.7	13.7	14	14	14	14	14.1	14.2	14.2	14.3	14.4	14.6	14.8	14.8	14.9	15	15	15	15	15	15	15	15	15	15.1	15.2	15.2	15.2	15.2	15.4	15.4	15.4	15.5	15.5	15.5	15.5	15.5	15.5	15.5	15.5	15.5	15.5	15.5
Crocuta crocuta (living)	12.8	13.2	13.2	13.4	13.9	13.9	14	14.1	14.4	14.4	14.5	14.6	14.6	14.7	14.7	14.9	15.2	15.4	15.7
Crocuta dietrichi	11	11.3	11.5	11.7	12	12	12.1	12.1	12.2	12.3	12.3	12.3	12.5	12.5	12.5	12.6	13.3	13.3	13.8	14.1
Crocuta eturono	14.8
Hyaena hyaena (fossil)	13.7	10.8[21]
Hyaena hyaena (living)	10.6	10.6	10.6	10.8	11	11	11.1	11.1	11.2	11.2	11.2	11.5	11.6	11.6	11.8	12.4
Hyaenictis aff. almerai	13.4	13.6
Hyaenictis almerai	11
Hyaenictis hendeyi	12[3]
Hyaenictis wehaietu	9.4	11.1
Hyaenictitherium hyaenoides	8.2	8.3	7.8[21]	8.9[7]	9.5[16]
Hyaenictitherium minimum	5.9	6	6.3	6.4	6.5	6.5	6.8
Hyaenictitherium namaquensis	10.8[3]
Hyaenictitherium parvum	8.5	8.9	9	8.8[11]	8.8[3]	8.9[4]	9[2]
Hyaenotherium wongii	7	7.1	7.1	7.2	7.2	7.3	7.3	7.3	7.4	7.5	7.5	7.8	7.8	8	8	8	8.1	8.6	6.7[4]	7.1[9]	7.2[14]	7.2[17]	7.2[17]	7.2[3]	7.2[6]	7.3[6]	7.3[8]	7.5[3]	7.5[4]	7.5[6]	7.5[8]	7.8[3]	7.8[6]
Ictitherium ibericum	6.4[2]
Ictitherium intuberculatum	7.1
Ictitherium pannonicum	7	7.4	7.5	7.9	8.1	8.2	8.3
Ictitherium viverrinum	5.5	5.6	6	6	6.2	6.2	6.3	6.4	6.5	6.6	6.8	6.9	7	7	7	7	7.3	7.6	6.4[13]	6.4[17]	6.7[4]	7[6]
Ikelohyaena abronia	7.9	9.1	9.6	9.6	10.4	10.7	9.5[12]
Lycyaena chaeretis	9.5	9.6	10	10.5	12.4
Lycyaena dubia	9.3	9.5[5]
Lycyaena macrostoma	11	11.1
Metahyaena confector	7.2
Miohyaenotherium bessarabicum	8.5	8.5	8.8
Pachycrocuta brevirostris	14.6	14.8	15.5	15.5	15.5	15.5	15.6	15.6	15.7	16	16	16.1	16.1	16.1	16.2	16.3	16.3	16.4	16.4	16.4	16.5	16.6	16.6	16.6	16.8	16.8	17	17	17	17	17.1	17.1	17.2	17.2	17.2	17.2	17.2	17.2	17.3	17.3	17.3	17.3	17.3	17.4	17.4	17.5	17.5	17.5	17.5
Palinhyaena reperta	9.5[10]
Parahyaena brunnea (fossil)	12.2	12.7	12.8	13.1	13.3	13.7	14.2	14.6	14.8	15.4	15.5
Parahyaena brunnea (living)	13.1	13.1	13.5	13.6	13.6	13.7	13.9	13.9	14	14.1	14.3	14.3	14.5	14.6	14.7
Parahyaena howelli	10.7	11.6	11.7	11.7	11.9	12.5	12.8
Pliocrocuta perrieri	10.7	12.3	12.7	12.9	13.2	13.3	13.3	13.3	13.5	13.6	13.7	13.7	13.7	13.7	14	14.1	14.2	14.3	14.4	14.5	14.5	14.6	14.6	14.8	14.8	14.8	14.8	14.9	14.9	14.9	15	15	15	15.1	15.2	15.2	15.2	15.3	15.3	15.3	15.4	15.5	16	16.4	16.4	16.6	16.6	12.9[19]	13.4[6]
Plioviverrops faventinus	3.3	4.3
Plioviverrops guerini	3	3.2	3.2	4
Plioviverrops orbignyi	2.6	2.7	2.8	2.8	2.9	3	3	3.1	3.2	3.2	3.2
Protictitherium aegaeum	4.7
Protictitherium cingulatum	3.3
Protictitherium crassum	3.5	4.4	4.4	4.5	4.6	4.7	4.8	5.1	5.5	5.6	6	5[7]
Protictitherium gaillardi	3.7	3.8
Protictitherium intermedium	2.7	2.7
Protictitherium thessalonikensis	3.6
Thalassictis chinjiensis	6.2
Thalassictis montadai	9	10	10	10.3
Thalassictis robusta	6.5	6.6	6.7	7.6
Thalassictis spelaea	6.2	7.1	7.2	6.7[10]
Werdelinus africanus	10	10	11
[truncated: 134 more columns]

## Sheet:  Lp4
Adcrocuta eximia	19.3	19.5	19.7	20	20.3	20.5	20.5	20.7	20.8	21	21	21	21	21.1	21.1	21.2	21.2	21.3	21.4	21.4	21.5	21.6	21.8	21.9	22	22	22	22	22	22	22	22.1	22.1	22.1	22.2	22.2	22.3	22.3	22.3	22.5	22.5	22.5	22.5	22.7	22.7	22.7	22.8	22.8	22.8
Allohyaena kadici	24.1	24.6	24[10]
Belbus djurabensis	16	17	17	18
Chasmaporthetes australis	23.9	26.6	24.7[5]
Chasmaporthetes bonisi	21.6	22	22.4
Chasmaporthetes borissiaki	22.8
Chasmaporthetes gansgriensis	22	22.3
Chasmaporthetes lunensis	21	21.3	21.8	22	22.1	22.2	22.4	22.5	22.8	22.8	22.8	23.2	23.2	23.3	23.3	23.5	23.6	23.6	23.7	24.1	24.2	24.4	24.5	24.5	24.6	25.5	25.5	25.8	26	26.3	26.3	27
Chasmaporthetes nitidula	20.5	24.6	24.7	24.8	25.5	26.5
Chasmaporthetes ossifragus	22.5	25	25.1	25.5	25.7	25.7	26
Chasmaporthetes sp. Florida	24.4	25.1	24.8[2]
Crocuta crocuta (fossil)	19	19.7	20.5	20.6	20.7	20.7	21	21	21	21.3	21.4	21.5	21.5	21.7	21.9	22	22	22	22	22	22	22	22	22	22	22.1	22.1	22.2	22.2	22.3	22.3	22.5	22.5	22.5	22.5	22.5	22.6	22.6	22.6	22.6	22.6	22.7	22.7	22.7	22.8	22.8	22.8	22.8	22.8
Crocuta crocuta (living)	19.2	19.9	19.9	20.5	20.7	21	21.2	21.2	21.5	21.6	21.8	22	22	22.3	22.3	22.7	23	23.9	24
Crocuta dietrichi	17.5	18.6	19	19.8	19.8	19.8	19.9	20	20.1	20.1	20.5	20.5	20.5	20.6	20.7
Crocuta eturono	21.7
Hyaena hyaena (fossil)	23.4	19.2[23]
Hyaena hyaena (living)	18.5	18.9	19.2	19.4	19.4	19.5	19.6	19.7	19.9	20	20	20	20.3	20.8	21	21
Hyaenictis aff. almerai	22.3	22.7
Hyaenictis almerai	23
Hyaenictis hendeyi	23.1	24.3[4]
Hyaenictis wehaietu	18.5	19.5	19.8	21.2
Hyaenictitherium hyaenoides	18.4	18.5	19.1	17.8[23]	19.1[8]	20.1[13]
Hyaenictitherium minimum	13	13	14	14	14	14	14	15	15
Hyaenictitherium namaquensis	21.3[3]
Hyaenictitherium parvum	18.9	19	19.6	19.8	18.9[3]	19.3[12]	19.5[5]	19.7[2]
Hyaenotherium wongii	16	16.3	16.4	16.4	16.5	16.6	16.9	17	17	17.9	18	18	18	18.1	18.4	18.9	15.9[3]	16.2[6]	16.5[20]	16.5[6]	16.8[18]	16.8[3]	17.1[5]	17.1[9]	17.2[15]	17.2[4]	17.4[4]	17.7[4]	17[2]	17[8]	18.5[2]
Ictitherium ibericum	14.2[2]
Ictitherium intuberculatum	16.8	16.8
Ictitherium pannonicum	16	16.2	16.4	16.6	16.6	17.2	17.6	17.8	19
Ictitherium viverrinum	13	13.3	13.6	13.7	13.8	13.8	13.9	14	14	14.2	14.5	15	15	15	15.3	15.5	15.7	15.9	16	14.1[5]	14.2[11]	14.5[10]	15.5[5]
Ikelohyaena abronia	15.4	17.3	17.8	18.6	18.7	18.9	19	19.6	19.6	18.3[12]
Lycyaena chaeretis	19.5	20	20	20.2	21.8	22	23.5	24.3	25
Lycyaena dubia	21.4	21.9[4]
Lycyaena macrostoma	23.7	24.2
Metahyaena confector	15.4
Miohyaenotherium bessarabicum	17	17	18	18	18.5
Pachycrocuta brevirostris	23	23.1	23.2	23.9	24	24.1	24.2	24.3	24.9	25	25	25.1	25.1	25.2	25.2	25.2	25.2	25.2	25.3	25.3	25.3	25.4	25.5	25.6	25.6	25.6	25.7	25.7	25.8	25.8	25.8	25.8	25.8	25.8	25.8	25.9	25.9	25.9	25.9	25.9	26	26	26	26	26	26	26.1	26.2	26.4
Palinhyaena reperta	17.1[11]
Parahyaena brunnea (fossil)	22.3	22.5	23	23.3	23.4	23.5	23.6	23.6
Parahyaena brunnea (living)	20.8	21.9	22.1	22.2	22.7	22.8	23.1	23.3	23.4	23.5	23.5	23.6	23.7	23.7	23.7
Parahyaena howelli	20.2	20.4	20.4	21.3	21.8
Pliocrocuta perrieri	19.7	20.4	21	21.7	21.7	21.9	22	22	22	22.2	22.2	22.2	22.3	22.4	22.4	22.6	22.7	22.7	22.8	22.8	22.9	23	23	23	23	23.1	23.1	23.2	23.3	23.3	23.3	23.4	23.5	23.5	23.5	23.5	23.5	23.5	23.5	23.5	23.8	23.8	23.9	23.9	24.1	24.2	24.4	24.5	24.6
Plioviverrops faventinus	7.7	9.8	10
Plioviverrops guerini	8.3	8.6	8.9	10
Plioviverrops orbignyi	7.2	7.3	7.3	7.4	7.5	7.7	7.8	7.8	7.9	8
Protictitherium aegaeum	11.6
Protictitherium cingulatum	9
Protictitherium crassum	9.4	10.1	10.8	11	11.3	11.3	11.8	12	12	12.5	12.6	12.1[6]
Protictitherium gaillardi	8.3	9	9.5	10.4	10.8
Protictitherium intermedium	7	7.1	8.2	9
Protictitherium thessalonikensis	9
Thalassictis chinjiensis	14
Thalassictis montadai	18	20	20.5	21.4
Thalassictis robusta	14.3	15	15.8	15.9	16.7
Thalassictis spelaea	14.4	15.5	16.1	15.4[7]
Werdelinus africanus	22	22	23
[truncated: 166 more columns]

## Sheet:  Wp4
Adcrocuta eximia	11.3	11.5	11.7	11.9	12	12	12	12	12.2	12.3	12.3	12.3	12.4	12.5	12.5	12.5	12.6	12.8	12.8	12.8	12.9	12.9	13	13	13	13	13	13	13	13.1	13.1	13.2	13.2	13.3	13.4	13.4	13.4	13.4	13.5	13.5	13.5	13.6	13.6	13.7	13.8	13.8	13.8	13.9	14
Allohyaena kadici	14.5	14.7	13.6[9]
Belbus djurabensis	9	9.3	9.7	10
Chasmaporthetes australis	13.5	13.6	12.6[5]
Chasmaporthetes bonisi	12.4	12.5	12.5
Chasmaporthetes borissiaki	11.6
Chasmaporthetes gansgriensis	10.3	10.6
Chasmaporthetes lunensis	10.2	10.3	10.5	10.7	10.8	10.9	10.9	10.9	11	11.1	11.1	11.2	11.2	11.4	11.5	11.5	11.6	11.8	11.9	11.9	11.9	12	12.2	12.4	12.5	12.5	12.6	12.7	12.9	13.2	13.2	13.6
Chasmaporthetes nitidula	9.7	11	11.8	11.9	11.9	12.5	13.1
Chasmaporthetes ossifragus	10.1	12	12.2	12.6	12.6
Chasmaporthetes sp. Florida	11.9	12	12[2]
Crocuta crocuta (fossil)	12	12.5	12.7	12.8	13	13	13	13	13	13	13	13	13	13	13.1	13.1	13.1	13.2	13.2	13.4	13.4	13.4	13.4	13.4	13.5	13.5	13.5	13.6	13.7	13.8	13.8	13.8	13.8	13.8	13.8	13.8	13.8	13.9	13.9	14	14	14	14	14	14	14	14	14	14
Crocuta crocuta (living)	10.8	11	11	11.5	11.6	11.7	11.8	12	12.2	12.2	12.4	12.5	12.6	12.7	12.9	12.9	13.1	13.3	13.5
Crocuta dietrichi	11.1	11.5	11.6	11.6	12	12	12.4	12.4	12.5	12.5	12.5	12.6	12.7	12.8	12.8	13
Crocuta eturono	13.3
Hyaena hyaena (fossil)	13.3	10.9[21]
Hyaena hyaena (living)	9.9	10.4	10.8	10.8	10.8	11.1	11.1	11.1	11.2	11.3	11.3	11.4	11.4	11.5	11.5	12.3
Hyaenictis aff. almerai	13.3	13.3
Hyaenictis almerai	11
Hyaenictis hendeyi	12.5[4]	12.5
Hyaenictis wehaietu	10.9	11.1	11.3
Hyaenictitherium hyaenoides	9.1	9.5	9.5	10.1[18]	8.8[20]	9.5[8]
Hyaenictitherium minimum	6.5	6	6.7	6.8	6.8	6.9	7	7.3	7.7
Hyaenictitherium namaquensis	11.1[3]
Hyaenictitherium parvum	9	9.4	9.4	9.5	9.3[2]	9.3[3]	9.6[11]	9.6[5]
Hyaenotherium wongii	7.8	8	8	8.1	8.2	8.3	8.3	8.5	8.5	8.5	8.6	8.7	8.7	8.7	8.8	9.2	9.4	7.8[3]	7.8[7]	7.9[7]	8.1[20]	8.2[15]	8.2[2]	8.2[5]	8.2[8]	8.3[15]	8.4[5]	8.5[3]	8.5[9]	8[3]	8[5]
Ictitherium ibericum	7[2]
Ictitherium intuberculatum	8.2	8.5
Ictitherium pannonicum	8.2	8.3	8.4	8.4	8.6	9.8	9.8
Ictitherium viverrinum	6.5	6.5	6.8	7	7	7	7.2	7.2	7.2	7.3	7.3	7.5	7.5	7.8	8	8	8	8.1	8.2	7.2[14]	7.3[13]	7.4[5]	8.1[6]
Ikelohyaena abronia	8.5	8.7	9.1	9.3	9.8	10	10	10.3	10.5	10.8	9.5[13]
Lycyaena chaeretis	10.1	10.4	11	11	11	11.5	11.8	12.9	13
Lycyaena dubia	10.5	10.1[4]
Lycyaena macrostoma	11.7	11.9
Metahyaena confector	8.1
Miohyaenotherium bessarabicum	8.7	9.3	9.5
Pachycrocuta brevirostris	14.7	15	15.1	15.1	15.3	15.5	15.6	15.7	15.7	15.7	15.8	15.8	15.8	15.9	16	16	16.1	16.1	16.1	16.2	16.3	16.3	16.3	16.3	16.4	16.4	16.5	16.5	16.6	16.7	16.7	16.7	16.7	16.7	16.7	16.7	16.7	16.8	16.8	16.8	16.8	16.9	17	17	17	17	17	17	17
Palinhyaena reperta	9.6[12]
Parahyaena brunnea (fossil)	11.9	12.2	12.5	12.9	13.8	14.4	14.5
Parahyaena brunnea (living)	12.2	12.8	13.1	13.1	13.2	13.2	13.2	13.3	13.3	13.4	13.6	13.7	13.7	13.7	15
Parahyaena howelli	10.7	10.9	11.3	11.4	11.7	11.8	12.1
Pliocrocuta perrieri	9.3	12.4	12.5	13.1	13.1	13.2	13.2	13.3	13.4	13.5	13.6	13.6	13.7	13.8	13.8	13.8	13.9	14	14.1	14.2	14.3	14.3	14.4	14.5	14.5	14.5	14.5	14.5	14.5	14.6	14.6	14.6	14.7	14.7	14.8	14.8	14.8	14.8	14.8	14.8	14.9	14.9	15	15	15	15	15.1	15.2	12.8[21]
Plioviverrops faventinus	4.3	4.7	4.8
Plioviverrops guerini	3.9	3.9	4
Plioviverrops orbignyi	3	3.1	3.1	3.5	3.7	3.8	3.8	3.9	3.9	4.1
Protictitherium aegaeum	5.9
Protictitherium cingulatum	3.7
Protictitherium crassum	4.3	4.8	5	5	5	5.2	5.3	5.3	5.5	5.9	6.2	6.2	6.5	5.9[6]
Protictitherium gaillardi	4.1	4.2	4.5	4.7
Protictitherium intermedium	2.8	3.4	3.7	4
Protictitherium thessalonikensis	4.2
Thalassictis chinjiensis	6.7
Thalassictis montadai	9.8	10	11.1
Thalassictis robusta	7.3	7.3	7.4	7.9	8.3
Thalassictis spelaea	7	8	8.5	7.9[7]
Werdelinus africanus	11	11	11	12
[truncated: 158 more columns]

[truncated: 2 more sheets:  Lm1,   Wm1]
